# Supplementary material for: Objective structured clinical examination: Challenges and opportunities from students’ perspective
Source: PLoS One. 2022 Sep 2;17(9):e0274055. doi: 10.1371/journal.pone.0274055 (PMC9439190; doi:10.1371/journal.pone.0274055)
Supplement: S1 Data — (XLSX) [file pone.0274055.s001.xlsx]

## Sheet: Sheet1
code	Gender	Grade	Strengths of the current OSCE		Disadvantages of the current OSCE	Suggestions to improve the current OSCE
37	0	1	Not strong enough		time was an adequate questiones wasnt clear enough patients which was put their to act as the patient they didn't know alot about their cases which they should know about it and act as they were told	- more time - questions should clear enough - more informative patients
28	1	1	In general its more of an objective exam that make it more fair than other exams e.g OSLER		*some doctors yell at and blame the students if they did sonething wrong during the exam which makes the stressed student much more stressed and nervous it even affects the ones in the other stations when they hear it ,	*All the stations have the same duration ... one station may need 2 minutes another may need 10 min . So setting the time for each station depending on the station would be better * the ones who simulate a patient should know what to exactly do and say , we had faced ones back in 2nd grade who responded to our questions as I have nothing wrong with me &I dont know why I am here ! * In history tak…
3	1	1	The time is enough for every student for doing the task that is required from them.		1- The patients are not cooperated during the exam and they don’t know what is going on. 2- The environment was noisy and students couldn’t concentrate.	1- Prepare the patients and tell them in details about whats going on during the OSCE. 2- Prepare a good environment for students to concentrate and do their tasks without putting pressure on them.
13	0	1	time was sufficient		i was evaluated for something i have not took it	1.The Examiner should be clear in what he/she say. 2.time should be 30 minutes.
45	1	1	It makes you get engaged and observe your behaviors with patients which otherwise we’re not accustomed to.		The fact that we don’t have proper time to study for the osce exam and are only given 1 day makes us stressful and overwhelmed to catch up with all the subjects. 3 days before each osce should be given.	Adequate time should be provided for each station. The current osce held in our college is basically doctors telling us “skip this step you don’t have time.” This is trouble. We learn by experience and if we skip in the exam we might do the same in the future. Please consider the quality of our education.
10	1	1	Reflect what we learned		Affected by relation between student and doctor and not fair	Be Fair
14	1	1	Zero		Difference between scoring between doctors	Be softer with students they are not specialists don't compare student's knowledge with your knowledge as you have many years experience one day we were in the same place as us
33	0	1	Deals with patients In streesfull situation like real world		Doctors are biase	Better situation and more real patients
16	1	1	Adequate time for each station		Some students have a patient that is not cooperative while others have a very cooperative patient and it affects their performance and score and is not fair And also some examiners ask too many questions while others ask no question at all about the theory	Bring cooperative patients for examination unless its a communications skill station Make sure all examiners are coordinated among themselves so that it will be more fair for students
22	0	1	time limited		not realistic enough	bring up real patients
7	1	1	during osce i learn how to deal with pts		in some stations there iaee cases which we didn’t take or studied in our course for example in general surgery my osce question was about urology and managment of kidney stone which it didn’t included in surgery block	don’t increase stress on students
30	1	1	I don't know		Unfair	Don't enroll theory to practical exam We learnt to do practical things so asking questions about theory lectures on exam day especially when we won't study it it's unfair…
18	0	1	It covers lots of topics		It is unfair	Each section should have to doctor And each of them evaluate us speratly
40	1	1	Motivates students to learn clinical skills		Each student is assessed by different doctors which makes it unfair	Each student should face the same questions and clinical cases
23	1	1	Bad		Inadequate time, doctors not explained well	Educate students about what is about and how is done and what kind of question they bring
51	1	1	Make me to think more abin subjects		Some doctor ‘s behavior is not good	Fairness
20	1	1	Students as patients		Not enough time, biased evaluation different doctors give more marks some give less.	Give different times to different stations, give strict forms doctors need and stop confusing students with doctors expressions.
29	1	1	7/10		I can’t find anydisadvantages it’s better than OSLER	I don’t have any suggestions
38	0	1	Makes you study the practical sessions better You feel more responsible and feel like a doctor		Each student is being evaluated by a different examiner, the score are not fair, coz some examiners are tough and ask more difficult stuff than other lucturers.	I dont really know , seems it needs alot of work. In internal medicine OSCE, i faced a female patient. in our sessions we havent done any examinations (chest examination) on females, so i didnt know what to do, she had really large breasts as well so i couldont do a proper examination. So inorder to truley evaluate a student, these things have to be considered. And if the aim is to make the stude…
42	1	1	Well organized with examiners and standardized patients		It is stressful, especially when the examiner treat the students improperly	I suggest not to devide students to two groups, the second group gets tired with waiting too much, which this affects their performance in the exam.
6	1	1	Idk		Idk	Idk
12	1	1	it gives us an idea about clinical practice		the time is not adequate and some of the doctors are treating us not in a good way	increase the time of osce,, tell the doctors not to be so stricted with us because we are already stressed
43	1	1	Good		Less time	Increase time,
47	0	1	Environment. Encouraging engagement and communication	communication	Stressful and nerve wrecking.	It would be a lot better if the examiners had some pleasant facial expression and weren’t so strict.
27	1	1	Good		Not reflecting the degree of personal knowledge	Longer time, not depend on seniors opinion but depend on standards
4	0	1	I dont know		Limited time we cant focus on the things clearly	More time .... more station
24	1	1	It’s objective		I don’t know	More training students
48	1	1	Reflects learning the objective of the study		Affected by personality and seniors relation with the student	Must be fair
44	1	1	Good		not thing	No
31	1	1	Good covering of all skills		Stressful	Not to do all practicals together
34	1	1	Good		Nothing	Nothing
46	1	1	It helps us to know how much we learned about clinical practice		They make us two groups, and the second group should wait until the first group ends and this gives alot of stress for stidents	OSCE is a clinical setion, so the examinerish should not ask about theory
19	1	1	Time was adequate		Students came to be a pateint was anoing , most of clinical setions were history taking just 1 setion was examination and not covered all things	Please dont give a students to be a pateint , and dont just concentrate on history taking and increase time bec.we couldnt end some of them at time
11	0	1	Good reallistic common cases,		Sometimes marks depend on mood of seniors .	Provide better check lists and giving adequate time
15	1	1	Teach different aspects of clinical practice		Too stressful and sometimes doctors are judgemental about our knowledge and the doctors are not so friendly in order for the students to feel at ease	Real patients and hopefully the doctors are in better moods and not say negative remarks
17	0	1	Wide range of activities		Time was insufficient and purpose of questions was unclear	Some doctors need to be replaced because they are not fair in the way they grade
1	1	1	Improve our communication skills		Some sessions were not explained by the doctors and we faced them in OSCE for the first time	The doctors should focus on the clinical aspects so this’ll improve our abilities and make us understand the nature of OSCE
35	0	1	I don't know actually		Losing a lot of marks in nonsense queues	The examiner is misleading, change the way they interact with the students.
39	1	1	Not good		Not fair and not organized well	To be more organized and more informative
50	0	1	It provides encouregment for students to improve their practical skills.		It is very stressful.	Training the examiners so they can assess students objectively.
21	1	1	Good		Warm temperatures	Try to bring good doctors
49	0	1	the marks are well distributed on different topics and skills		they put things that are totally imposible to be coveret by 2-3 minutes	we can made better thing
25	1	1	Very poor		It’s not useful at all, we don’t learn anything from it, it’s not realistic and time is very limited for history and examination which’s never practical!	We need more time and better clarifications before starting the OSCE exam and doctors are very bad mooded on those days and they look scary
5	1	1	5		Its not fair	Well organized and each student should be asked questions at least within same levels
26	0	1	Low		Mentioned in previous questions	What i disagre with you should fix
2	1	1	Weak		It’s a chaos, and very subjective, totally depends on your examiner	When in the same spot one examiner is giving all 50s the other is giving 80/90s there should be a recheck and that something is wrong, plus post-OSCE the students should be able to give some sort of feedback or like a complain box because there’s too much unfairness happening over there
41	0	1	None		دکتوره‌کان پرسیاری وا ده‌که‌ن که‌ هیچ باس نه‌کرایه	دکتوره‌کان پرسیاری وا بکه‌ن که‌له‌ پراکتیک باس کرابیت وه جیاوازی نیوان کچ و کور نه‌کریت
9	0	1	شتی زانستی و پراکتیکی فێربووین لێی		بە کەسەکە و جێندەر دەگۆڕێ تەنها لەبەر ئەوەی کرۆمۆسۆمی (وای)م هەڵگرتووە دەرەجەم کەمترە	دکتۆرەکان باش هەڵبژێرن چوونکە فەرق ئەکرێ
59	1	2	5/10	***stress management	1- each superviser need different asnwer according to what he learned And the way he need it 2- not benefit for practical life 3- the only benefit is that it learns me how to mange stress!!!	1- put those doctors who presented their lecture at college and have good information about new system . 2- put questions which really needed during practical life in emergnecy situations for students to be able to mange cases within 4 minutes. 3- put procedures which can be done with 4 minutes. 4- it is better for undergraduates to have information about the tasks which included in each osce she…
68	0	2	Review of variety of subjects		1- gender discrimination is obvious, females are always getting better marks even though majority of them are less skilled tham males, double check the the marks! 2- there’s no standard answers, each doctor want different answers, as well as the thiory questions. 3- in some of the courses I have waited 4 hours till my turn comes, they could have done it better by diving students into 2 sub groups.	1- there should be standard answers. 2- medical students are better than volunteers to take Hx and do examinations on them. 3- the thiory questions asked by doctors should be limited, only the one be asked which talked about in practocal sessions not in thiory lectures or SGLs.
93	1	2	A good way to find tour weak points and for assesing your skill and clinical knowledge		Long periods of waiting Cheating students Bad environment	1)Better environment should be provided.. 2)students should not be hold too long in the waiting room since this long period of waiting causes exhustion and stress in students .. good and calm environment should be provided if they had to wait..not like last years final osce where i had to wait for three hours in a small room with about 40 students without chairs to sit , the weather was hot and a…
52	1	2	Includes main clinical points which are important for daily life practice.		1. Time is not enough for some tasks. 2. it's not fair. 3. Some senior just make you more stressed.	1. İncrease time. 2. Seniors behave in very good way and try to reduce the stress of the student.
80	1	2	1-I learned to act as docter 2-learned to communicat in good way 3-learned to correct some medical error		Osce is mostly correlat with theorytical lecture .it better to be practical than oral theory	1During osce station some docter donot look at us and some of them are busy with using mobile. 2.sometimes there are some patient which uncooperative during exam like diffrerent language. 3-also we become so tired in waiting exam untill some group finish
67	0	2	I don’t know		I don’t know	Before put any station think about the time, in most OSCE Examination first group have more time than other groups who do exam after them, they decrease the time. Some of questions aren’t very clear, we did Dermatology OSCE, overall it was good, but they bring a picture of young boy with chicken pox, Second question was what are clues for diagnosis??? , they didn’t select exactly only clues in pi…
74	1	2	Good		Stress, marking not fair, i waited 5hrs for exam	Better preparation
53	1	2	More being Confident		Language of patient	Cancel the check list
61	1	2	Good		Need more effort to be in high quality	Doctors tell us what should we do instead of being in silent
89	1	2	The questions are from all subjects.		1. All subjects together have a great load on the student. 2. For the second group of students, doctors usually get tired and ignore them. 3. There is personal variation between the doctors and some ask very difficult questions out of the subject.	Each station time should be at least 5 minutes. Put a recording machine in each station, in case the student has an objection so they can replay it.
55	0	2	They provide high marks to pass the overall exam		There is very short time to answer the questions, and no adequate equipment to perform the procedures	Elongate the time and supply good equipment
78	1	2	It is new way of examination and prepare us for being up yo date , and sometimes reflect real sinareo		It is not fair because some doctors are asking easy questions some asking hard and some of them give mark while others don’t give you even half of you deserve, you can watch our marks and it is reflecting this	Give chek lest to all doctors and all students being asked same level of questions , please observe doctors during exam because some of them give marks unfairly
88	1	2	Medium		Not enough time	Good environment , enough time, common things .
75	0	2	help me to perform quickly		i will get less mark and some time with some strss and doctor some time not helpfull for us	i suggest to incease time and better place and real patient
64	0	2	We face what is important and necessary for us to know in the future in real life and get evaluated on it		Not all the stations are evaluated while being asked the same questions and students do not face the same chanunce in the OSCE exam due to the examiners preference of chosing his questions	I think it is better to standardize what the doctors should ask and not to move out of this standard
83	0	2	Well-oriented and structured good		More marks should be allocated to it	In osce exam, time is a big issue, for example you can't cover, history, examination and investigations, sometimes you miss the latter ones, so I suggest to each part has its own time-limit, secondly, we better be taught to take history and perform examination during practical sessions in time-manner, so that we can do well with the time in osce.
82	0	2	Not bad		OSLER is much better, because they know how much i know and there are much enough time.	Increase the station numbers and should be enough time for each, with training of the staffs.
79	0	2	stations of all courses		limited time.	increase the time and the stimulants better not to be students or doctors.
73	1	2	Good information		Short time & doctors are not good listeners	Increase time
85	1	2	Being applied is a strong point itself		No adequate stimulator in OSCE and in practical sessions too	Increasing stimulators in practical sessions
62	0	2	Covering what did you learn in that course, generally.		I do not find the logbook section is useful.	It is better to make the tasks for the logbook easier and less time consuming, such as the logbooks of Family Medicine and Dermatology...
63	0	2	I can't see strength in it		The questions are not the same for every student, because they are not evaluated by the same Doctor( Examiner ) which makes the whole exam unfair to me	Make a set of questions for all the Doctors ( examiners) to ask the students , so that there won't be any difference between those who are examined by different Doctor ( examiner )
94	0	2	It provides an opportunity to asses your weak points in practice and have an idea for final exam.		Makes the students just focusing on markes by encourging students to do as what the doctors like.	Make it less stressful and be sure the students have recieved the skill in real practice. Provide an accepted resource for all skills that all the doctors and students agree on. For some skills provide students to have real experience in hospital.
84	0	2	Good		Females get higher degree without any reason	More time and more equality in giving degrees
69	1	2	No have strength		Need more time and skill	No suggestion
70	1	2	All student became equal no different btween them according relationships with doctors or any other things		Time for waiting osce examination .some students wait for 3 hr to do osce examination this make student feel uncomfortable and stressful	No suggestion really it’s good
76	1	2	It helps to improve our communication skills and practice what we learned		All courses in the same day is very stressful and we can not study all of them well..	Not all courses in the same day! It's not useful for us..Each course or at least each module OSCE exam better to be done separately
54	0	2	many of the OSCEs are focused on cilical and practical points. which is good.		Some OSCEs were purely theoretical, like Rheumatology, Psychiatry ..etc. Some depending on The mood of the examiner, specially the stations were discussing Logbooks. rarely, OSCEs bring cases that haven't been covered or seen in daily course, like in Dermatology	nothing in my mind
91	1	2	poor		stressful	OSCe exam should consist of practical stations only not theorotical station
60	1	2	It was good but lids to more stress		Stressfull	Osce Is more theoritical we need practical questions
97	1	2	informative and covers the topics		there were no real patients in the stations	provide more doctors and more patients in order not to wait alot of time and become tired
66	1	2	OSCE contains different cases and branches		OSCE sometimes is highly dependent on the examiner. some of them are mask faced and they want to make OSCE even harder and more stressful. while other group of students maybe examined by a more greatful and friendly doctors . for the marks also. some patiet are sleeping or they dont answer patient because they are tired and ill.	put cooperative patients that can reply rapidly. before examination by students it is better to examine and take history by the examiner and learn them to do student's order rapidly and answer them clearly , so less time will waste . examiners should also think we are human and we have stress, so it doesn't serve medicine or doesn't make me better doctor if they will be unfriendly with students.
72	1	2	It motivate the student to focus on practical points more than theoretical		Its not usually fair and depend on doctor, each one evaluate in different way especially the logbook sessions	Put more stations, mostly they are 4 stations and they are not enough .. also teach the doctor to be more fair with students and ask equally all student, and Please please bring real patients!!
87	1	2	Reflects the reality		It is not fair ,your stress differs according to the senior bcs you forget every thing if u have stress	Remove the low attitude Drs from osce
92	0	2	It is not very strong		Time and some station are not clear and the doctor don’t give us the check list	Should not all course osce examination be in one day and should not all student examine in one day
95	1	2	What I like most about it is that is tests how well the student can function under pressure; and you can’t perform well by memorization, you must have understood the knowledge. It also prepares us for any international exams we might face in the future.	quote	I can’t think of a disadvantage. This is an exam that’s done in every medical college allover the world. Although highly stressful, but it’s much more fun compared to the theoretical examinations.	Something I would really like the authorities to know about is that most of the time, the last group of students recieve information about the stations by text messages from those who’ve finished their exams. It’s very unfair. This problem needs to be taken care of. I suggest putting someone to watch over the students the entire time. Last year, the temperature of the hall we stayed in till pur n…
77	1	2	Easy and need less time to read		Asking some questions is not included in that course	Stick to check list and course information
96	1	2	At the beginning of the way yet		No enough time for students to study before each osce And When the finals are inside ramadhan its even worse	The clinical cases should reflect what is available to the students at the local hospitals
56	1	2	The grades are put for OSCE beside the theoritical ones, make students to concentrate on practical points mainly, which makes them better prepared for future exams.		Some of the observers are not aware about their “should be” role. In general, it is still way away from standards of international OSCEs	The lecturers have role in focusing on all points related to OSCE, they are responsible to familiarize each subject to the students in daily sessions (not just explaining it theoritically).
71	1	2	I don’t know really what positive points to mention because they are quite few , however as a fifth stage student during all my experience I’ve noticed that some of doctors are really cooperative with students and they know how to help their students.		I really wish you will consider the following points: First of all the delay happens at the time of OSCE due to some shortage of (patient,doctors..etc), it’s really nerve breaking Second on entering the station MANY times happened with me and with my colleagues that the doctors are busy with answering their phones,talking to other and NOT paying attention to what we are doing. Third and the most …	The suggestions are mentioned above .
81	1	2	It is good		There is no time for studying before osce	There should be no lectures one day before osce
86	0	2	Save time (all in one day). if someone performs bad in one station, it can be compensated by other stations (might in other subjects).		*The noise. *some examiners make differences between males and females, others don't, so some students are lucky to be examined by fairfull doctors, others don't. *The exam is as so some students will do the exam too late (this waiting is very stressful, and the student might forget many things that he knows actually). *The place was too hot, and the exam was during ramadhan, so those who were /a…	Working on above points 😁
156	0	3	Bad		Not	A time wasting and streesful exam
148	0	3	6/10		Many disadvantage	All student have same doctor and the doctors should not make difference between male and female students!
109	1	3	Weak		Not fair	All students should be examined by the same doctor with they same questions at the same day doesnt matter it takes how much time
146	1	3	6/10		False answer takes the right one	Bring questions from what you taught students not from internet or any sites
125	0	3	it is very important to improve our practical skills		osce examination doesnot depend on kmowledge and there is alot of discrimination based on gender	by asking same question to every student without any discrimination.
143	1	3	I’m not with this bad way to examining the students		Bad Affect our interest	Change the way please
137	1	3	It's at our level of knowledge and increases the rate of success , not like theoretical exam, witch maybe less useful for us as we will became rotators soon , and makes us be more careful about time consumption.		It's time limited , increasing the time will be beneficial , and letting the students to revise while putting us in jail .....	Don't put mark on the fist station, because it's very stressful that I personally forget all what I know at that station on every OSCE , then stress subside and at the other stations real me appears .....
105	0	3	Real life scenarios		Inadequate time	Extend the time
108	1	3	many subjects are covered		its biased. Examiners are unprofessional and some are busy on their phones as you are answering and don't score immediately.	focus less on theory and it should be more on testing skills
132	1	3	Different stations with different subjects		No enough rest Some Pt are tired and not cooperative Some doctors have negative attitude and just want to make you nervous so it effect on your performance for the next stations	Give more time during each station Give more rest between stations
122	1	3	Good		Short time	Giving appropriate time for each station and making questions more easy
123	1	3	0.7		No sufficient time to study	Giving more instructions and examples during daily practical sessions
116	0	3	a good practical exam		each doctor is given a checklist to evaluate you so only when you give the exact answer on that checklist they will give you a score and the problem with that is in many situation their questions are not clear and you may not give the exact answer present on the checklist	grading male and females equally which has been a problem for a very long time and i don't even think it will be fixed because this issue has been repeated for many many times and advantages are always given to females
101	1	3	No comment		All the osce in one day	Having osce in one day its really stressful i think the osce of each course should be in different days not all in one day
113	1	3	It’s fair		All courses are in 1 day and there’s no much time to prepare	Hope to make it in separate days not in one day
117	1	3	Good		Stressful	I dont know
151	1	3	Difficult		Many subjects are required to be covered in just one day	I prefer to have OSCE OF EACH course at a time days apart
135	0	3	Good		There was difference between male and female in relation to marks	I wish be better.......
145	1	3	Know practical things		Short time (stressful)	Increase the duration of stations
106	0	3	Variable and covers a lot of topics		time, explanation, patients, and the personal opinions of doctors regarding answers	increase the time allowed, clearer directions, try to give a reference book or guide that students can rely on and doctors can evaluate based on that and not their personal experience.
150	1	3	Not so strong		Very stressfull	Increase the time and explain what you want exactly
141	1	3	0		Unfair	It should be fair
147	0	3	Neutral		No	It should not be all at the same day
115	1	3	Weak		The whole subjects together as one osce in 6th grade it provides nothing apart from increasing chance for fail and second trial	It would be much better to examine each osce after its theoretical examination of that subject
110	1	3	The osce been very strength to student and make them to think more rather than only memorize thing		One disadvantage is in our college all subject are examined in one day really you can’t think carefully and even your ability to be successful doctor decrease because of no time you will neglect sum subject of each specific subject😕	Just seperation of each subject to be exmained alone specially in 4th grade
131	1	3	all students go in all stations		docotors knew some students and give more marks	lets have stations that we realky will use in practical life
104	1	3	I can’t think of any strengths		It’s very unfair and it’s affected by other things other than the skills of the patient, like the gender and other things	Make it fair and the doctors should treat everybody equally
102	1	3	7/10		When you have a question but doctor doesnt allow you to ask	Making OSCE of each subject alone , so as not to do for all subjects in one day.
152	1	3	None.		It all depends on the doctors, they give good grades to the medical representatives that they know and bring them gifts like Dr. Kawes giving the hughest mark to the mandob! And some doctors giving high marks to girls with too exposure!!	Marks should be allocated on professionalism like having their hair tied up, short nails, no make up or red liptick!
130	1	3	It gives you an idea of how a patient may present to the doctor and how a dr should approach		It’s not all clinical and has a lot of theoretical questions	More care should be given to common diseases and conditions. -emergency cases are very important, but are neglected. -clinical procedures done by the doctor should be incorporated.
103	0	3	It makes you try to learn		Only for exams. NO Real life advantage when practicing medicine.	More relevant to our future job. We are not going to be specialists. We are going in the emergency rooms which we have no chance of becoming successful
119	0	3	Encourage us to learn clinical skills		Assessment is not equally fair between students	More standardized osce
139	1	3	From 1-10, I’ll give it a 5.		Students are knowing the stations’ contents by phone messages before they start their exam, so the privacy of it is very weak.	More time for each station and less theoretical stations are needed.
153	1	3	It is practical		Stressful, less time, most of doctors behave angry, most cases that they bring for exam we didn't see during clinical sessions.	More time, clear questions
128	1	3	Good		limited questions	More wide questions like question free
118	0	3	It will make student to learn skills		The teachers are not teaching us how to answer ar OSCE	Ni
114	1	3	M		No	No
138	0	3	Same questions to all students		Lack of enough time , all courses together in the same day!	Osce of each course to be done in separate days
120	0	3	still it needs more effort to be adequate		Discrimination between students occur alot in our osce stations	provide more time, each subject to be examined in a separate day..
121	0	3	Real pateint with real diseases sometimes		Doctor depentend ( some doctors help you and give you good marks some other dont)	Real pateints , fair grades , increase the time for each station , increase number of station , seniors should guide the student
129	1	3	Clinical skilks		Inadequate envirnment	Real patients
124	0	3	1. Encourages practical skills learning and practical thinking 2. Drives you to do a lot in short period of time.		1. Some Instructors can be unintentionally unhelpful and misguiding. 2. Some stations require a much longer time than what is allocated 3. Regarding six stage, doing all the OSCE exams in one day can be truly exhausting for both teachers and students and will most likely generate many problems for the student. I believe it is not in our favor. Please revise it and devise a method much more suitab…	Sixth stage osce on separate days rather than one day. A slightly longer time for each station.
111	1	3	Weak		Need more and better explanations to the students	Student explanation about the exam more
98	1	3	Good		Time	Student not wait too much ,lengthen the time
133	0	3	some docs are focusing on learning students , correcting their wrongs .		i can see no disadv	students should be able to know what they shall ask for example in taking history , for example they must be told to take history of present illness alone
149	1	3	covers (history + examination + investigation + treatment )		it's only 1 case, so if i didn't know how to manage that case, i will fail	the doctors are angry and make me very stressed during the exam
154	1	3	There is no strength in it		The subjects are too much to be covered all one day	The subjects should not be done in one day and the seniors should put their feelings and personalities aside while marking each student
155	1	3	Duration should be 10 min		Fully stressful	They didnt trained us well, and our problem is just waiting to drs during 4 hrs in practical session we will study ony 30 to 1hr ,no will learn us in standard manner, we dont have any system to be on!! Best regards,
142	0	3	Practicing some common daily cases		Badly arranged regarding to time ,questions and highly biased with gender	To be more standardized and
99	0	3	Improve skill of student		a large degree on one section	To cover all subject
112	1	3	It is including different and common subjects		The amount of stress is extra Some of the doctors are not cooperative Time is not adequate since we loose some time while changing btw stations There are some common mistakes due to stress that the doctors consider huge The station should be specify its marks for hx or ex only not questions after that The current final OSCE exam of 6th stage all the subjects are together and thats quite difficult…	Try to increase the time (it is for the students good) If the student didn't mention one of the points that the exminer is ticking (it should not be regarded) as the student is overall is good in performance I think if there is rest before each station is better The doctors should help the students to minimize his stress not vice versa

## Sheet: Sheet2
code
fourth year	1
fifth year	2
6th year	3
male	0
female	1
